# Supplementary material for: Integrated Transcriptomics Profiling in Chahua and Digao Chickens’ Breast for Assessment Molecular Mechanism of Meat Quality Traits
Source: Genes (Basel). 2022 Dec 28;14(1):95. doi: 10.3390/genes14010095 (PMC9859260; doi:10.3390/genes14010095)
Supplement: Supplementary file 1 [file genes-14-00095-s001.zip]

Archive with 3 entries (2 files):
- genes-2008384-supplementary/
- genes-2008384-supplementary/Figures file.pdf
- genes-2008384-supplementary/Tables file.pdf
